# Supplementary material for: Differential Inflammatory and Immune Response to Viral Infection in the Upper-Airway and Peripheral Blood of Mild COVID-19 Cases
Source: J Pers Med. 2024 Nov 9;14(11):1099. doi: 10.3390/jpm14111099 (PMC11595938; doi:10.3390/jpm14111099)
Supplement: Supplementary file 1 [file jpm-14-01099-s001.zip]

Archive with 1 entries (1 files):
- jpm-3287492-supplementary.pdf
